# Supplementary material for: Reproductive Aging Drives Protein Accumulation in the Uterus and Limits Lifespan in C. elegans
Source: PLoS Genet. 2015 Dec 11;11(12):e1005725. doi: 10.1371/journal.pgen.1005725 (PMC4676719; doi:10.1371/journal.pgen.1005725)
Supplement: S2 Table — Proteins are ordered as displayed in the heatmap in Fig 1A. (CSV) [file pgen.1005725.s011.csv]

# log2 ratio (day 13/day 4) for each protein significantly changed with age
# NaN = not identified in that replicate
# array fold change and pvalue from Budovskaya et al (2008)
Gene ID	rep 1	rep 2	rep 3	average	array fold change	array pvalue
W03F11.1	6.7344	4.226	NaN	5.4802	3.90E-01	2.07E-01
T05E12.3	4.5359	NaN	3.388539312	3.962219656	1.75E-01	4.24E-01
F13G11.3	3.5353	3.2213	3.593311506	3.449970502	NaN	NaN
C42D4.1	4.4698	2.909	2.479794703	3.286198234	-2.92E+00	2.52E-08
C45G7.3	3.5914	2.3842	3.07891848	3.018172827	1.19E+00	3.32E-05
F49E11.10	4.1445	4.6659	0.184701015	2.998367005	-1.72E+00	4.97E-07
Y69H2.3e	3.5068	3.119	2.272640524	2.966146841	-1.02E+00	1.21E-03
W02A2.2	2.0091	2.7317	3.33176363	2.690854543	-3.15E-01	2.92E-05
K08B4.6	3.0374	2.6528	2.294420037	2.661540012	1.22E+00	4.57E-02
C25E10.8	2.6533	2.8856	2.381328176	2.640076059	3.30E-01	1.39E-01
F15B9.1	1.8648	2.6022	3.115678976	2.527559659	NaN	NaN
K03H1.4	3.0541	3.1328	1.107481934	2.431460645	1.43E+00	6.50E-05
F10G7.11	1.2123	1.971	4.092230113	2.425176704	NaN	NaN
JC8.14	2.8128	2.7194	1.719738782	2.417312927	NaN	NaN
D1054.11	3.3016	1.7087	2.241589839	2.417296613	-1.93E+00	1.19E-04
C39D10.7	1.7879	2.8577	2.601175325	2.415591775	-1.95E+00	5.04E-07
T14F9.3	2.8861	1.457	2.886061687	2.409720562	1.12E+00	1.26E-03
W05H9.1	2.5392	2.3979	2.189468005	2.375522668	-1.08E+00	2.92E-04
K06G5.1b	3.7909	1.6772	1.588243189	2.352114396	-3.07E+00	8.19E-07
F28D1.3	4.0389	1.5388	1.365542923	2.314414308	-3.08E+00	1.05E-07
C08F11.11	2.0861	2.6341	2.149731106	2.289977035	-1.44E+00	9.50E-06
D1086.1	0.5438	1.7764	2.889696954	2.281998225	NaN	NaN
F40F8.5b	1.6418	2.6931	2.450988204	2.261962735	-2.75E-01	1.22E-01
D1007.14	0.4207	4.5446	1.60854522	2.19128174	-1.31E+00	1.98E-03
Y62H9A.6	2.2331	2.228	2.051315594	2.170805198	-2.87E+00	9.57E-08
F35C5.6	3.117	1.7651	1.567279305	2.149793102	-2.19E+00	9.58E-07
Y51A2D.11	2.1212	2.2911	1.966586539	2.126295513	1.73E-01	2.56E-04
F08B12.4a	1.872	2.5208	1.929586675	2.107462225	8.48E-01	4.67E-06
C36C5.5	1.4091	2.5057	2.36081446	2.091871487	-2.29E+00	7.66E-06
ZK6.10	2.075	1.6971	2.496736898	2.089612299	-2.02E+00	2.95E-07
T28A11.2b	1.4431	2.6818	2.125893725	2.083597908	-1.06E+00	2.56E-02
K07H8.6	2.8061	1.7307	1.654096083	2.063632028	-5.79E+00	1.26E-07
C46C2.5	3.5353	0.7432	1.906972402	2.061824134	NaN	NaN
Y48E1B.9b	1.4326	3.2451	1.449449544	2.042383181	NaN	NaN
D1086.10c	2.457	1.4374	2.141298772	2.011899591	NaN	NaN
T19D12.4a	2.0808	1.9345	1.970218285	1.995172762	7.65E-01	2.06E-07
C25A8.4	2.3662	1.4723	1.922721095	1.920407032	-2.68E+00	1.03E-06
T13F2.8	0.9517	5.0712	-0.32648371	1.89880543	-1.01E+00	3.03E-06
F48E3.4	1.4649	2.078	2.144612451	1.895837484	-1.13E+00	1.34E-04
T13B5.3	1.3766	0.9035	3.374194986	1.884764995	-9.68E-01	3.49E-03
W10D5.2	-1.9171	-1.8973	-1.147884863	-1.654094954	3.25E-02	6.04E-03
C42C1.14	-2.6873	-1.0437	-1.506567257	-1.745855752	NaN	NaN
F15E11.14	-2.4373	-1.5269	-1.369635453	-1.777945151	NaN	NaN
F32D8.12c	-1.3483	-2.2481	-1.78977204	-1.79539068	NaN	NaN
F13H8.7	-3.6665	-1.0418	-0.781525681	-1.829941894	-8.68E-01	8.84E-03
C06A8.1b	-1.946	-1.4408	-2.398125552	-1.928308517	-5.75E-01	1.92E-01
ZK970.7	-1.946	-1.4408	-2.398125552	-1.937145221	NaN	NaN
W05G11.6a	-1.8728	-2.5277	-1.421104901	-1.940534967	-3.02E+00	1.48E-08
Y38F1A.6	-2.0141	-1.7668	-2.280045078	-2.020315026	-4.25E+00	1.38E-07
F54D11.1	-2.3139	-2.0592	-1.795624238	-2.056241413	-3.17E+00	5.90E-06
Y38H6C.1a	-2.694	-1.1559	-2.343283993	-2.064394664	-4.59E+00	3.72E-08
F28A12.4	-1.7896	-2.7339	-3.282473035	-2.601991012	-5.30E+00	3.95E-10
C55B7.4a	-3.0631	-4.5029	-2.966279869	-3.510759956	-5.92E+00	2.37E-10
