# Supplementary material for: Reproductive Aging Drives Protein Accumulation in the Uterus and Limits Lifespan in C. elegans
Source: PLoS Genet. 2015 Dec 11;11(12):e1005725. doi: 10.1371/journal.pgen.1005725 (PMC4676719; doi:10.1371/journal.pgen.1005725)
Supplement: S3 Table — (XLSX) [file pgen.1005725.s012.xlsx]

## Sheet: Sheet1
UP
Gene ontology term	FDR
EXTRACELLULAR_SPACE(3)	<10E-4
EXTRACELLULAR_REGION(2)	<10E-4
EXTRACELLULAR_REGION_PART(2)	<10E-4
DOWN
Gene ontology term	FDR
STRUCTURAL_CONSTITUENT_OF_RIBOSOME(3)	<10E-4
RIBOSOME(4)	<10E-4
RIBOSOMAL_SUBUNIT(4)	0.000561
STRUCTURAL_MOLECULE_ACTIVITY(2)	0.0053
TRANSLATION(6)	0.0059
RIBONUCLEOPROTEIN_COMPLEX(3)	0.0065
SMALL_MOLECULE_BIOSYNTHETIC_PROCESS(5)	0.0139
OXIDATION_REDUCTION_PROCESS(4)	0.047
