# Supplementary material for: Reproductive Aging Drives Protein Accumulation in the Uterus and Limits Lifespan in C. elegans
Source: PLoS Genet. 2015 Dec 11;11(12):e1005725. doi: 10.1371/journal.pgen.1005725 (PMC4676719; doi:10.1371/journal.pgen.1005725)
Supplement: S4 Table — (XLSX) [file pgen.1005725.s013.xlsx]

## Sheet: single RNAi
single RNAi
strain	RNAi	stage on RNAi	date started	N	median lifespan (days)	change over control (%)	p value (NS = p>0.05)
N2	EV	D1 adult	2013-02-18	91	17.89
N2	K03H1.4	D1 adult	2013-02-18	85	19.42	8.55226	0.0263
N2	F40F8.5	D1 adult	2013-02-18	96	17.88	-0.0558971	NS
N2	T14F9.3	D1 adult	2013-02-18	88	18.06	0.950252	NS
N2	K08D4.6	D1 adult	2013-02-18	91	18.75	4.80715	NS
N2	C39D10.7	D1 adult	2013-02-18	89	18.29	2.23589	NS
N2	C25E10.8	D1 adult	2013-02-18	95	18	0.614869	NS
N2	F15B9.1	D1 adult	2013-02-18	90	19.23	7.49022	NS
N2	Y69H2.3	D1 adult	2013-02-18	44	17.5	-2.17999	NS
N2	W02A2.2	D1 adult	2013-02-18	69	19.44	8.66406	NS
N2	C42D4.1	D1 adult	2013-02-18	87	17.42	-2.62717	NS
N2	C45G7.3	D1 adult	2013-02-18	79	19.95	11.5148	NS
N2	EV	D1 adult	2013-04-04	92	20.2
N2	K06G5.1	D1 adult	2013-04-04	91	22.06	9.20792	0.031
N2	D1086.1	D1 adult	2013-04-04	100	19.9	-1.48515	NS
N2	W05H9.1	D1 adult	2013-04-04	88	20	-0.990099	NS
N2	C08F11.11	D1 adult	2013-04-04	93	20.09	-0.544554	NS
N2	Y62H9A.6	D1 adult	2013-04-04	95	20.11	-0.445545	NS
N2	F28D1.3	D1 adult	2013-04-04	100	19.33	-4.30693	NS
N2	ZK6.10	D1 adult	2013-04-04	96	20.44	1.18812	NS
N2	T13B5.3	D1 adult	2013-04-04	92	20	-0.990099	NS
N2	T28A11.2	D1 adult	2013-04-04	100	19.83	-1.83168	NS
N2	Y51A2D.11	D1 adult	2013-04-04	85	19.31	-4.40594	NS
N2	F08B12.4	D1 adult	2013-04-04	50	21.25	5.19802	NS
N2	D1054.11	D1 adult	2013-04-04	97	21.82	8.0198	NS
N2	EV	D1 adult	2013-05-20	81	17.4
N2	F35C5.6	D1 adult	2013-05-20	72	16.55	-4.88506	NS
N2	T19D12.4	D1 adult	2013-05-20	84	15.33	-11.8966	0.0119
N2	C36C5.5	D1 adult	2013-05-20	86	15.13	-13.046	0.0162
N2	C06A8.1	D1 adult	2013-05-20	94	15.4	-11.4943	0.00461
N2	F13H8.7	D1 adult	2013-05-20	89	16.43	-5.57471	NS
N2	W05G11.6	D1 adult	2013-05-20	85	15.57	-10.5172	0.00746
N2	C25A8.4	D1 adult	2013-05-20	91	15.92	-8.50575	0.00418
N2	T13F2.8	D1 adult	2013-05-20	90	13.72	-21.1494	4.33e-06
N2	F48E3.4	D1 adult	2013-05-20	89	14.78	-15.0575	1.03e-05
N2	C55B7.4	D1 adult	2013-05-20	85	15.5	-10.9195	0.00245
N2	Y38H6C.1	D1 adult	2013-05-20	96	17.39	-0.0574713	NS
N2	T05E12.3	D1 adult	2013-05-20	51	15.13	-13.046	0.00273
N2	EV	D1 adult	2013-08-27	57	20.2
N2	ZK970.7	D1 adult	2013-08-27	75	18.4	-8.91089	NS
N2	F13G11.3	D1 adult	2013-08-27	84	16.4	-18.8119	0.00109
N2	JC8.14	D1 adult	2013-08-27	74	18.8	-6.93069	NS
N2	F32E8.12	D1 adult	2013-08-27	54	18.5	-8.41584	NS
N2	K07H8.6	D1 adult	2013-08-27	59	19.7	-2.47525	NS
N2	C46C2.5	D1 adult	2013-08-27	64	17.4	-13.8614	0.00114
N2	W10D5.2	D1 adult	2013-08-27	63	15.4	-23.7624	3.95e-05
N2	EV	D1 adult	2013-10-29	95	17.9
N2	ZK970.7	D1 adult	2013-10-29	65	18.2	1.67598	NS
N2	F13G11.3	D1 adult	2013-10-29	84	19.5	8.93855	0.000119
N2	D1007.14	D1 adult	2013-10-29	87	16.3	-8.93855	1.71e-05
N2	JC8.14	D1 adult	2013-10-29	84	18.8	5.02793	NS
N2	C42C1.14	D1 adult	2013-10-29	50	15.2	-15.0838	9.95e-07
N2	F54D11.1	D1 adult	2013-10-29	80	17.6	-1.67598	NS
N2	F15E11.14	D1 adult	2013-10-29	81	19.3	7.82123	0.0314
N2	F32E8.12	D1 adult	2013-10-29	69	18.2	1.67598	NS
N2	D1086.10	D1 adult	2013-10-29	84	18.6	3.91061	NS
N2	K07H8.6	D1 adult	2013-10-29	75	18.6	3.91061	NS
N2	C46C2.5	D1 adult	2013-10-29	91	19.4	8.37989	0.000112
N2	W10D5.2	D1 adult	2013-10-29	81	16.8	-6.14525	0.0114
N2	EV	D1 adult	2014-01-13	68	18.25
N2	F49E11.10	D1 adult	2014-01-13	94	15.38	-15.7	0.000133
N2	F10G7.11	D1 adult	2014-01-13	91	13.9	-23.8	3.4e-08
N2	Y48E1B.9	D1 adult	2014-01-13	71	18.13	-1	NS
N2	W03F11.1	D1 adult	2014-01-13	64	16.58	-9.2	NS
N2	F28A12.4	D1 adult	2014-01-13	82	20.15	10.4	0.0481
N2	Y38F1A.6	D1 adult	2014-01-13	72	17.94	-1.7	NS
N2	EV	L1	2014-11-30	85	15.05
N2	W03F11.1	L1	2014-11-30	98	16.3	8.3	0.000958
N2	EV	L1	2014-12-30	75	15.4
N2	EV	L1	2014-12-30	42	16
N2	W03F11.1	L1	2014-12-30	72	16.5	0.03	NS
N2	C39D10.7	L1	2014-12-30	54	15.6	-0.04	NS
N2	D1054.11	L1	2014-12-30	60	15.8	-0.01	NS
N2	C45G7.3	L1	2014-12-30	55	14.3	-0.11	0.0121
N2	C08F11.11	L1	2014-12-30	58	14.9	-0.07	NS
N2	Y62H9A.6	L1	2014-12-30	76	18	0.13	0.0363
N2	EV	L1	2015-01-06	103	22.4
N2	W02A2.2	L1	2015-01-06	81	19.6	-12.5	0.0115
N2	K07H8.6	L1	2015-01-06	87	18.2	-18.75	0.000406
N2	F48E3.4	L1	2015-01-06	99	21.9	-2.23214	NS
N2	F28D1.3	L1	2015-01-06	97	23	2.67857	NS
N2	EV	L1	2015-01-09	105	18
N2	C25A8.4	L1	2015-01-09	108	19.9	10.5556	0.00953
N2	F13G11.3	L1	2015-01-09	86	19.3	7.22222	NS
N2	F49E11.10	L1	2015-01-09	76	14.7	-18.3333	1.47e-05
N2	C36C5.5	L1	2015-01-09	91	20.3	12.7778	6.17e-05
N2	C46C2.5	L1	2015-01-09	98	20.2	12.2222	0.00056
N2	EV	L1	2015-01-22	101	17.6
N2	C08F11.11	L1	2015-01-22	89	18.9	7.38636	0.0461
N2	Y62H9A.6	L1	2015-01-22	51	19.4	10.2273	NS
N2	W02A2.2	L1	2015-01-22	95	17.1	-2.84091	NS
rrf-3 (pk1426)	EV	L1	2015-01-22	83	17.4
rrf-3 (pk1426)	C08F11.11	L1	2015-01-22	42	19.3	10.9195	0.0101
rrf-3 (pk1426)	Y62H9A.6	L1	2015-01-22	77	18.1	4.02299	NS
rrf-3 (pk1426)	W02A2.2	L1	2015-01-22	67	17.6	1.14943	NS

## Sheet: multiple RNAi
multiple RNAi
strain	RNAi	stage on RNAi	date started	N	median lifespan (days)	change over control	p value
rrf-3 (pk1426)	EV	L1	2014-12-30	103	18.8
rrf-3 (pk1426)	C08F11.11, Y62H9A.6, W02A2.2	L1	2014-12-30	88	21	0.12	0.00236
rrf-3 (pk1426)	C08F11.11, Y62H9A.6	L1	2014-12-30	97	19.6	0.04	>0.05
rrf-3 (pk1426)	EV	L1	2015-01-22	83	17.4
rrf-3 (pk1426)	C08F11.11, Y62H9A.6, W02A2.2	L1	2015-01-22	71	19.8	0.14	0.00229
rrf-3 (pk1426)	C08F11.11, Y62H9A.6	L1	2015-01-22	83	18.9	0.09	0.00861
N2	EV	L1	2015-01-22	101	17.6
N2	C08F11.11, Y62H9A.6, W02A2.2	L1	2015-01-22	100	20.9	0.19	5.25e-07
N2	C08F11.11, Y62H9A.6	L1	2015-01-22	96	20.2	0.15	6.81e-06
N2	EV	L1	2015-08-12	98	19.1
N2	C08F11.11, Y62H9A.6, D1054.11	L1	2015-08-12	68	16.5	-0.14	0.385
N2	C08F11.11, Y62H9A.6, D1054.11	L1	2015-08-12	66	16.3	-0.15	0.00105
N2	C08F11.11, Y62H9A.6, D1054.11, F13G11.3	L1	2015-08-12	76	22.7	-0.19	3.51e-08
N2	C08F11.11, Y62H9A.6, D1054.11, F13G11.3	L1	2015-08-12	73	21.4	-0.12	0.000865

## Sheet: overexpression 
strain	genotype	date started	N	median lifespan (days)	change over control	p value
SD1859	unc-119 rescue control	2015-05-14	72	18.2
SD1859	unc-119 rescue control	2015-05-14	76	17.5
SD1968	ule-1 overexpression line #1	2015-05-14	69	14.8	-0.19	1.05e-05
SD1969	ule-1 overexpression line #2	2015-05-14	77	13.8	-0.24	6.87e-06
SD1973	ule-2 overexpression line #1	2015-05-14	80	14.5	-0.26	2.78e-05
SD1972	ule-2 overexpression line #2	2015-05-14	74	15.6	-0.17	4.23e-05
SD1981	ule-3 overexpression line #1	2015-05-14	55	13.3	-0.27	1.41e-06
SD1979	ule-3 overexpression line #2	2015-05-14	73	14.6	-0.2	1.47e-05
SD1983	ule-4 overexpression line #1	2015-05-14	72	13.8	-0.24	7.68e-07
SD1984	ule-4 overexpression line #2	2015-05-14	68	13.4	-0.26	1.78e-06
SD1976	ule-5 overexpression line #1	2015-05-14	60	14.2	-0.22	5.86e-06
SD1975	ule-5 overexpression line #2	2015-05-14	63	13.2	-0.27	5.45e-07

## Sheet: percent alive D13
strain	RNAi	date started	N	% alive at day 13
N2	EV	2013-02-18	91	84.6
N2	EV	2013-04-04	92	88
N2	EV	2013-05-20	81	88
N2	EV	2013-08-27	57	86
N2	EV	2013-10-29	95	91
N2	EV	2014-01-13	68	85.8
N2	EV	2014-11-30	85	72.9
N2	EV	2014-12-30	75	69.8
N2	EV	2014-12-30	42	71.4
N2	EV	2015-01-06	103	86.4
N2	EV	2015-01-09	105	81.9
N2	EV	2015-01-22	101	79.5
